# Supplementary material for: Continuous and Dynamic Circulation of West Nile Virus in Mosquito Populations in Bucharest Area, Romania, 2017–2023
Source: Microorganisms. 2024 Oct 17;12(10):2080. doi: 10.3390/microorganisms12102080 (PMC11510486; doi:10.3390/microorganisms12102080)
Supplement: Supplementary file 1 [file microorganisms-12-02080-s001.zip]

Archive with 3 entries (3 files):
- Supplementary_materials_Microorganisms/Table_S1_Microorganisms.xlsx
- Supplementary_materials_Microorganisms/Table_S2_Microorganisms.xlsx
- Supplementary_materials_Microorganisms/Table_S3_Microorganisms.xlsx
