# Supplementary material for: Continuous and Dynamic Circulation of West Nile Virus in Mosquito Populations in Bucharest Area, Romania, 2017–2023
Source: Microorganisms. 2024 Oct 17;12(10):2080. doi: 10.3390/microorganisms12102080 (PMC11510486; doi:10.3390/microorganisms12102080)
Supplement: Supplementary file 1 [file microorganisms-12-02080-s001.zip › Supplementary_materials_Microorganisms/Table_S1_Microorganisms.xlsx]

## Sheet: Sheet1
	Table S1. Summary of the Culex pipiens s.l. mosquito pools positive for West Nile virus, Bucharest area, Romania, 2017-2023.
	No	Sample name	Species	No of mosquitoes per pool	Pool detailes	Collection year	Collection date	Latitude	Longitude	Real-Time PCR cycle threshold	GenBank accesion number for WNV sequence	WNV lineage/cluster***
	10	85M	Aedes albopictus	50	females	2017	02-03 Aug	44°25'55.83"	26°05'01.09"	33.78	-	-
	14	96M	Aedes albopictus	34	females	2017	04-06 Aug	44°26'49.32"	26°02'44.75"	32.39	-	-
	15	97M	Aedes albopictus	30	females	2017	04-06 Aug	44°26'49.32"	26°02'44.75"	31.32	-	-
	20	112M	Aedes albopictus	21	females	2017	03-05 Aug	44°23'41.81"	26°02'57.60"	34.23	-	-
	32	136M	Aedes albopictus	45	females	2017	11-13 Aug	44°25'55.83"	26°05'01.09"	35.62	-	-
	35	148M	Aedes albopictus	21	females	2017	17-18 Aug	44°25'55.83"	26°05'01.09"	35.70	-	-
	39	163M	Aedes albopictus	18	females	2017	08-10 Aug	44°25'55.83"	26°05'01.09"	35.45	-	-
	41	165M	Aedes albopictus	30	females	2017	07-09 Aug	44°25'15.82"	26°04'55.93"	31.68	-	-
	1	783M	Culex pipiens	30	females	2017	28-30 Jun	44°25'55.83"	26°05'01.09"	21.85	-	-
	2	5M	Culex pipiens	31	females	2017	20-23 Jul	44°26'49.32"	26°02'44.75"	27.03	-	-
	3	16M	Culex pipiens	21	females	2017	20-21 Jul	44°23'41.81"	26°02'57.60"	22.05	PQ124099	2a/B
	4	25M	Culex pipiens	22	females	2017	18-20 Jul	44°27'12.94"	26°05'2.92"	34.23	-	-
	5	45M	Culex pipiens	31	females	2017	28-30 Jul	44°25'15.82"	26°04'55.93"	27.52	-	-
	6	55M	Culex pipiens	24	females	2017	31 Jul-02 Aug	44°30'1.84"	26°04'10.20	32.47	-	-
	7	67M	Culex pipiens	28	females	2017	01-03 Aug	44°23'41.81"	26°02'57.60"	32.63	-	-
	8	81M	Culex pipiens	38	females	2017	04-06 Aug	44°27'12.94"	26°05'2.92"	25.90	-	-
	9	83M	Culex pipiens	35	females	2017	04-06 Aug	44°27'12.94"	26°05'2.92"	33.45	-	-
	11	92M	Culex pipiens	35	females	2017	04-06 Aug	44°26'49.32"	26°02'44.75"	26.10	-	-
	12	94M	Culex pipiens	34	females	2017	04-06 Aug	44°26'49.32"	26°02'44.75"	35.82	-	-
	13	95M	Culex pipiens	34	females	2017	04-06 Aug	44°26'49.32"	26°02'44.75"	20.03	-	-
	16	98M	Culex pipiens	39	females	2017	04-06 Aug	44°26'49.32"	26°02'44.75"	34.29	-	-
	17	99M	Culex pipiens	39	females	2017	04-06 Aug	44°26'49.32"	26°02'44.75"	33.53	-	-
	18	106M	Culex pipiens	15	females	2017	06-07 Aug	44°25'55.83"	26°05'01.09"	33.53	-	-
	19	109M	Culex pipiens	38	females	2017	02-04 Aug	44°30'1.84"	26°04'10.20	26.49	-	-
	21	113M	Culex pipiens	30	females	2017	03-05 Aug	44°20'22.48"	26°05'1.66"	33.45	-	-
	22	116M	Culex pipiens	34	females	2017	03-05 Aug	44°20'22.48"	26°05'1.66"	33.70	-	-
	23	117M	Culex pipiens	30	females	2017	02-04 Aug	44°26'49.32"	26°02'44.75"	32.44	-	-
	24	119M	Culex pipiens	30	females	2017	02-04 Aug	44°26'49.32"	26°02'44.75"	23.84	-	-
	25	122M	Culex pipiens	40	females	2017	02-04 Aug	44°26'49.32"	26°02'44.75"	23.84	-	-
	26	126M	Culex pipiens	27	females	2017	02-04 Aug	44°27'12.94"	26°05'2.92"	33.29	-	-
	27	130M	Culex pipiens	25	females	2017	13-15 Aug	44°23'41.55"	26° 0'32.79"	27.60	-	-
	28	132M	Culex pipiens	23	females	2017	10-13 Aug	44°23'41.55"	26° 0'32.79"	19.80	PQ124100	2a/B
	29	133M	Culex pipiens	24	females	2017	10-13 Aug	44°23'41.55"	26° 0'32.79"	30.56	-	-
	30	134M	Culex pipiens	30	females	2017	11-13 Aug	44°25'55.83"	26°05'01.09"	30.40	-	-
	31	135M	Culex pipiens	30	females	2017	11-13 Aug	44°25'55.83"	26°05'01.09"	33.38	-	-
	33	138M	Culex pipiens	30	females	2017	11-13 Aug	44°25'55.83"	26°05'01.09"	24.69	-	-
	34	139M	Culex pipiens	30	females	2017	11-13 Aug	44°25'55.83"	26°05'01.09"	35.81	-	-
	36	156M	Culex pipiens	37	females	2017	17-21 Aug	44°23'41.81"	26°02'57.60"	18.83	PQ124101	2b
	37	157M	Culex pipiens	37	females	2017	17-21 Aug	44°23'41.81"	26°02'57.60"	31.05	-	-
	38	161M	Culex pipiens	30	females	2017	15-17 Aug	44°23'41.55"	26° 0'32.79"	18.86	PQ124102	2a/B
	40	164M	Culex pipiens	53	females	2017	07-09 Aug	44°25'15.82"	26°04'55.93"	34.23	-	-
	42	166M	Culex pipiens	32	females	2017	09-11 Aug	44°25'15.82"	26°04'55.93"	34.23	-	-
	43	167M	Culex pipiens	33	females	2017	09-11 Aug	44°25'15.82"	26°04'55.93"	33.58	-	-
	44	170M	Culex pipiens	30	females	2017	11-19 Aug	44°25'15.82"	26°04'55.93"	33.21	-	-
	45	193M	Culex pipiens	37	females	2017	04-06 Sep	44°25'55.83"	26°05'01.09"	29.65	-	-
	46	2M	Culex pipiens	30	females	2018	26-28 Aug	44°22'13.23"	26°09'18.94"	17.18	PP533480	2a/B
	47	3M	Culex pipiens	30	females	2018	26-28 Aug	44°22'13.23"	26°09'18.94"	32.08	-	-
	48	4M	Culex pipiens	30	females	2018	26-28 Aug	44°22'13.23"	26°09'18.94"	17.99	PP533481	2a/B
	53	9M	Culex pipiens	30	females	2018	26-28 Aug	44°22'13.23"	26°09'18.94"	33.52	-	-
	55	36M	Culex pipiens	25	females	2018	03 Aug	44°25'22.19"	26°01'42.21"	17.29	PP533483	2a/B
	57	66M	Culex pipiens	24	females	2018	11-12 Aug	44°25'22.19"	26°01'42.21"	28.69	-	-
	58	72M	Culex pipiens	26	females	2018	13-15 Jul	44°25'55.83"	26°05'01.09"	26.35	PP533484	2a/B
	96	M20-134	Culex pipiens	50	females	2020	08-10 Jul	44°26'58.59"	26°09'31.97"	19.32	-	-
	97	M20-141	Culex pipiens	23	females	2020	10-14 Jul	44°23'35.72"	26°04'02.75"	22.70	-	-
	98	M20-184	Culex pipiens	30	females	2020	17-21 Jul	44°25'18.32"	26°06'04.18"	23.20	-	-
	99	M20-233	Culex pipiens	40	females	2020	20-22 Jul	44°26'49.32"	26°02'44.75"	21.50	PP533508	2a/A
	100	M20-266	Culex pipiens	45	females	2020	20-27 Jul	44°26'49.32"	26°02'44.75"	26.00	-	-
	101	M20-284	Culex pipiens	35	females	2020	27-30 Jul	44°25'18.32"	26°06'04.18"	25.00	PP533509	2a/A
	102	M20-298	Culex pipiens	40	females	2020	27-31 Jul	44°25'55.83"	26°05'01.09"	32.00	-	-
	103	M20-349	Culex pipiens	40	females	2020	03-06 Aug	44°26'58.59"	26°09'31.97"	21.00	-	-
	104	M20-365	Culex pipiens	33	females	2020	07-10 Aug	44°25'55.83"	26°05'01.09"	20.73	-	-
	105	M20-368	Culex pipiens	35	females	2020	04-07 Aug	44°29'14.74"	26°04'52.00"	13.82	PP533510	2a/B
	106	M20-410	Culex pipiens	28	females	2020	30 Aug-02 Sep	44°25'15.82"	26°04'55.93"	30.73	-	-
	107	M20-436	Culex pipiens	44	females	2020	21-25 Aug	44°29'14.74"	26°04'52.00"	20.24	PP533511	2a/B
	108	M20-437	Culex pipiens	44	females	2020	21-25 Aug	44°29'14.74"	26°04'52.00"	29.08	-	-
	109	M20-492	Culex pipiens	35	females	2020	17-19 Aug	44°24'15.03"	26°09'44.45"	13.76	-	-
	110	R35-2021	Culex pipiens	45	females	2021	08-12 Jul	44°26'49.32"	26°02'44.75"	33.18	-	-
	111	R52-2021	Culex pipiens	45	females	2021	15-19 Jul	44°26'49.32"	26°02'44.75"	27.20	PP533512	2a/B
	112	R83-2021	Culex pipiens	45	females	2021	23-26 Jul	44°23'35.72"	26°04'02.75"	17.80	PP533513	2a/B
	113	R104-2021	Culex pipiens	50	females	2021	23-26 Jul	44°25'08.71"	26°00'11.18"	17.80	PP533514	2a/B
	114	R107-2021	Culex pipiens	45	females	2021	23-26 Jul	44°26'49.32"	26°02'44.75"	24.32	PP533515	2a/B
	115	R121-2021	Culex pipiens	40	females	2021	26-20 Jul	44°25'08.71"	26°00'11.18"	27.00	-	-
	116	R151-2021	Culex pipiens	40	females	2021	04-06 Aug	44°25'08.71"	26°00'11.18"	31.02	-	-
	117	R156-2021	Culex pipiens	40	females	2021	06-09 Aug	44°25'08.71"	26°00'11.18"	21.63	PP533516	2a/B
	118	R161-2021	Culex pipiens	50	females	2021	07-10 Aug	44°26'49.32"	26°02'44.75"	24.44	PP533517	2a/B
	119	R164-2021	Culex pipiens	50	females	2021	07-10 Aug	44°26'49.32"	26°02'44.75"	21.74	PP533518	2a/B
	120	R177-2021	Culex pipiens	33	females	2021	11-13 Aug	44°25'08.71"	26°00'11.18"	31.08	-	-
	121	R179-2021	Culex pipiens	32	females	2021	11-13 Aug	44°25'08.71"	26°00'11.18"	27.28	PP533519	2a/B
	122	R184-2021	Culex pipiens	47	females	2021	18-21 Aug	44°25'08.71"	26°00'11.18"	26.34	-	-
	123	R198-2021	Culex pipiens	50	females	2021	16-18 Aug	44°25'08.71"	26°00'11.18"	29.62	-	-
	124	R199-2021	Culex pipiens	50	females	2021	16-18 Aug	44°25'08.71"	26°00'11.18"	27.62	-	-
	125	R200-2021	Culex pipiens	48	females	2021	16-18 Aug	44°26'49.32"	26°02'44.75"	27.36	PP533520	2a/B
	126	R202-2021	Culex pipiens	50	females	2021	19-24 Aug	44°26'49.32"	26°02'44.75"	22.94	-	-
	127	R204-2021	Culex pipiens	50	females	2021	19-24 Aug	44°26'49.32"	26°02'44.75"	26.35	-	-
	128	R206-2021	Culex pipiens	36	females	2021	20-25 Aug	44°25'55.83"	26°05'01.09"	28.09	-	-
	129	R209-2021	Culex pipiens	45	females	2021	22-24 Aug	44°25'08.71"	26°00'11.18"	26.83	-	-
	130	R222-2021	Culex pipiens	41	females	2021	27-30 aug	44°25'08.71"	26°00'11.18"	23.98	-
	131	R22-37	Culex pipiens	35	females	2022	08-12 Jul	44°26'49.32"	26°02'44.75"	N/A (192.2)*	-	-
	132	R22-38	Culex pipiens	35	females	2022	08-12 Jul	44°26'49.32"	26°02'44.75"	N/A (269.3)*	-	-
	133	R22-43	Culex pipiens	30	females	2022	08-12 Jul	44°24'51.86"	26°01'24.90"	N/A (>640)*	-	-
	134	R22-54	Culex pipiens	37	females	2022	11-13 Jul	44°23'30.81"	26°02'38.27"	N/A (>640)*	-	-
	135	R22-61	Culex pipiens	42	females	2022	15-18 Jul	44°25'55.83"	26°05'01.09"	N/A (>640)*	-	-
	136	R22-76	Culex pipiens	40	females	2022	01-05 Aug	44°25'08.71"	26°00'11.18"	N/A (>640)*	-	-
	137	R22-77	Culex pipiens	40	females	2022	01-05 Aug	44°25'08.71"	26°00'11.18"	N/A (>640)*	-	-
	138	R23-25	Culex pipiens	40	females	2023	10-13 Jul	44°23'30.81"	26°02'38.27"	21.07	PP524755**	2a/B
	139	R23-28	Culex pipiens	40	females	2023	10-13 Jul	44°23'30.81"	26°02'38.27"	27.72	PP533521	2a/B
	140	R23-31	Culex pipiens	31	females	2023	19-22 Jul	44°24'04.03"	26°04'53.77"	28.79	PP533522	2a/B
	141	R23-39	Culex pipiens	40	females	2023	16-23 Jul	44°26'11.94"	26°01'17.57"	31.74	-	-
	142	R23-50	Culex pipiens	23	females	2023	30 Jul-02 Aug	44°25'15.82"	26°04'55.93"	25.13	PP533523	2a/B
	143	R23-52	Culex pipiens	36	females	2023	01-02 Aug	44°23'30.81"	26°02'38.27"	30.43	PP533524	2a/B
	144	R23-57	Culex pipiens	27	females	2023	02-04 Aug	44°25'15.82"	26°04'55.93"	14.10	PP524756**	2a/B
	145	R23-59	Culex pipiens	25	females	2023	30 Jul-03 Aug	44°26'11.94"	26°01'17.57"	25.78	PP533525	2a/B
	146	R23-89	Culex pipiens	30	females	2023	16-20 Aug	44°24'51.86"	26°01'24.90"	17.79	PP533526	2a/B
	147	R23-111	Culex pipiens	30	females	2023	24-28 Aug	44°22'20.02"	26°08'15.30"	29.63	-	-
	49	5M	Culex pipiens	30	females	2018	26-28 Aug	44°22'13.23"	26°09'18.94"	28.23	-	-
	50	6M	Culex pipiens	30	females	2018	26-28 Aug	44°22'13.23"	26°09'18.94"	27.44	-	-
	51	7M	Culex pipiens	30	females	2018	26-28 Aug	44°22'13.23"	26°09'18.94"	31.18	-	-
	52	8M	Culex pipiens	30	females	2018	26-28 Aug	44°22'13.23"	26°09'18.94"	32.57	-	-
	54	10M	Culex pipiens	30	females	2018	25-26 Aug	44°25'22.19"	26°01'42.21"	23.82	PP533482	2a/B
	56	37M	Culex pipiens	30	females	2018	03-06 Aug	44°25'55.83"	26°05'01.09"	31.77	-	-
	59	73M	Culex pipiens	36	females	2018	07-08 Aug	44°26'49.32"	26°02'44.75"	22.56	PP533485	2a/B
	60	MV22	Culex pipiens	60	males	2018	26-28 Aug	44°27'58.25"	26°12'34.99"	33.35	-	-
	61	MV24	Culex pipiens	52	males	2018	26-28 Aug	44°27'58.25"	26°12'34.99"	36.43	-	-
	62	MV31	Culex pipiens	50	males	2018	13-15 Jul	44°25'55.83"	26°05'01.09"	35.75	-	-
	63	MV39	Culex pipiens	56	females	2018	05-06 Sep	44°25'22.19"	26°01'42.21"	27.16	-	-
	64	MV41	Culex pipiens	41	females	2018	28-31 Aug	44°25'55.83"	26°05'01.09"	23.51	PP533486	2a/B
	65	MV51	Culex pipiens	50	females	2018	10-17 Sep	44°05'50.53"	25°47'26.16"	22.79	PP533487	2a/B
	66	MV60	Culex pipiens	60	females	2018	01-04 Sep	44°22'13.23"	26°09'18.94"	20.08	PP533488	2a/B
	67	MV63	Culex pipiens	50	females	2018	17-20 Jul	44°25'55.83"	26°05'01.09"	24.28	-	-
	68	MV74	Culex pipiens	53	females	2018	27 Jul	44°25'22.19"	26°01'42.21"	18.16	PP533490	2a/B
	69	MV80	Culex pipiens	25	females	2018	25 Jul	44°25'22.19"	26°01'42.21"	36.68	-	-
	70	MV81	Culex pipiens	28	females	2018	11-12 Jul	44°25'55.83"	26°05'01.09"	22.40	PP533491	2a/B
	71	MV83	Culex pipiens	42	females	2018	26 Jul	44°25'55.83"	26°05'01.09"	25.05	PP533492	2a/B
	72	MV84	Culex pipiens	32	females	2018	27-29 Jul	44°25'55.83"	26°05'01.09"	23.19	PP533493	2a/B
	73	TV1	Culex pipiens	50	females	2019	10-13 Aug	44°24'05.68"	25°58'17.68"	16.95	PP533494	2a/B
	74	TV3	Culex pipiens	55	females	2019	10-13 Aug	44°24'05.68"	25°58'17.68"	20.12	PP533495	2a/B
	75	TV8	Culex pipiens	50	females	2019	22-23 Aug	44°24'05.68"	25°58'17.68"	19.08	PP533496	2a/B
	76	TV9	Culex pipiens	50	females	2019	22-23 Aug	44°24'05.68"	25°58'17.68"	26.39	-	-
	77	TV11	Culex pipiens	50	females	2019	23-25 Aug	44°24'05.68"	25°58'17.68"	22.13	PP533497	2a/B
	78	TV13	Culex pipiens	50	females	2019	23-25 Aug	44°24'05.68"	25°58'17.68"	21.15	PP533498	2a/B
	79	TV16	Culex pipiens	50	females	2019	23-25 Aug	44°24'05.68"	25°58'17.68"	24.07	PP533499	2a/B
	80	TV21	Culex pipiens	40	females	2019	23-25 Aug	44°24'05.68"	25°58'17.68"	31.37	-	-
	81	TV200	Culex pipiens	55	females	2019	30-31 Jul, 02-05 Aug	44°25'55.83"	26°05'01.09"	24.36	PP533500	2a/B
	82	TV216	Culex pipiens	30	females	2019	06-08 Aug	44°23'35.72"	26°04'02.75"	17.17	PP533501	2a/B
	83	TV217	Culex pipiens	30	females	2019	06-08 Aug	44°23'35.72"	26°04'02.75"	36.66	-	-
	84	TV218	Culex pipiens	40	females	2019	08-11 Aug	44°23'35.72"	26°04'02.75"	25.36	PP533502	2a/B
	85	TV219	Culex pipiens	40	females	2019	08-11 Aug	44°23'35.72"	26°04'02.75"	23.28	PP533503	2a/B
	86	TV235	Culex pipiens	33	females	2019	20-22 Aug	44°23'35.72"	26°04'02.75"	25.25	PP533504	2a/B
	87	TV243	Culex pipiens	27	females	2019	06-07 Aug	44°25'55.83"	26°05'01.09"	32.36	-	-
	88	TV262	Culex pipiens	50	females	2019	20-22 Aug	44°25'32.77"	26°09'06.97"	28.07	-	-
	89	TV264	Culex pipiens	50	females	2019	20-22 Aug	44°25'32.77"	26°09'06.97"	21.92	PP533505	2a/B
	90	TV265	Culex pipiens	50	females	2019	20-22 Aug	44°25'32.77"	26°09'06.97"	30.23	-	-
	91	TV267	Culex pipiens	50	females	2019	20-22 Aug	44°25'32.77"	26°09'06.97"	31.19	-	-
	92	TV274	Culex pipiens	50	females	2019	12-14 Aug	44°25'32.77"	26°09'06.97"	35.64	-	-
	93	TV275	Culex pipiens	50	females	2019	12-14 Aug	44°25'32.77"	26°09'06.97"	29.52	-	-
	94	TV276	Culex pipiens	50	females	2019	12-14 Aug	44°25'32.77"	26°09'06.97"	17.76	PP533506	2a/B
	95	TV277	Culex pipiens	35	females	2019	20-22 Aug	44°25'16.47"	26°09'08.74"	19.91	PP533507	2a/B
	*N/A - not applicable. In 2022, samples were tested with RAMP® WNV (Response Biomedical Corporation, Burnaby, BC, Canada) kit only. Number in brackets represents the RAMP units value.
	**whole genome sequence
	*** nomenclature proposed in Lu L, Zhang F, Oude Munnink BB, Munger E, Sikkema RS, Pappa S, Tsioka K, Sinigaglia A, Dal Molin E, Shih BB, Günther A, Pohlmann A, Ziegler U, Beer M, Taylor RA, Bartumeus F, Woolhouse M, Aarestrup FM, Barzon L, Papa A, Lycett S, Koopmans MPG. West Nile virus spread in Europe: Phylogeographic pattern analysis and key drivers. PLoS Pathog. 2024 Jan 25;20(1):e1011880. d…
