# Supplementary material for: Continuous and Dynamic Circulation of West Nile Virus in Mosquito Populations in Bucharest Area, Romania, 2017–2023
Source: Microorganisms. 2024 Oct 17;12(10):2080. doi: 10.3390/microorganisms12102080 (PMC11510486; doi:10.3390/microorganisms12102080)
Supplement: Supplementary file 1 [file microorganisms-12-02080-s001.zip › Supplementary_materials_Microorganisms/Table_S2_Microorganisms.xlsx]

## Sheet: Sheet1
	Table S2. Summary of the human and bird samples positive for West Nile virus in Real-Time PCR assay, Romania, 2017-2018.
	No	Sample name	Year of collection	Origin	Type of sample	Location	Real-Time PCR cycle threshold	GenBank accesion number for WNV sequence	WNV lineage/cluster*
	1	BR089/2017	2017	human	urine	Braila county	22.80	PQ124098	2a/B
	2	SB837/2017	2017	human	serum	Sibiu county	34.25	-	-
	3	BC2000/2017	2017	human	serum	Bacau county	35.02	-	-
	4	BB572/2017	2017	human	serum	Bucharest city	33.49	-	-
	5	IF176/2017	2017	human	serum	Ilfov county	33.25	-	-
	6	BB585/2017	2017	human	serum	Bucharest city	28.93	-	-
	7	BZ544/2017	2017	human	serum	Buzau county	31.99	-	-
	8	BB589/2017	2017	human	serum	Bucharest city	26.96	-	-
	9	GR64/2017	2017	human	serum	Giurgiu county	31.16	-	-
	10	If197/2017	2017	human	serum	Ilfov county	33.11	-	-
	11	BB619/2017	2017	human	serum	Bucharest city	36.64	-	-
	12	DB492/2017	2017	human	serum	Dambovita county	34.23	-	-
	13	BB618/2017	2017	human	serum	Bucharest city	27.19	-	-
	14	CL524/2017	2017	human	serum	Calarasi county	36.40	-	-
	15	TR236/2017	2017	human	serum	Teleorman county	32.00	-	-
	16	BB648/2017	2017	human	serum	Bucharest city	36.22	-	-
	17	BB652/2017	2017	human	serum	Bucharest city	32.00	-	-
	18	TR240/2017	2017	human	serum	Teleorman county	30.00	-	-
	19	BB663/2017	2017	human	serum	Bucharest city	32.00	-	-
	20	DJ156/2018	2018	human	serum	Dolj county	35.85	-	-
	21	DJ157/2018	2018	human	urine	Dolj county	27.00	PP533529	2a/B
	22	CV57/2018	2018	human	brain	Covasna county	13.89	PP533528	2a/B
	23	IS1406/2018	2018	human	urine	Iasi county	33.89	-	-
	24	IF271/2018	2018	human	urine	Ilov county	31.59	-	-
	25	BC1021/2018	2018	human	serum	Bacau county	32.45	-	-
	26	BB653/2018	2018	human	serum	Bucharest city	29.60	-	-
	27	OT200/2018	2018	human	serum	Olt county	33.01	-	-
	28	TR114/2018	2018	human	serum	Teleorman county	31.60	-	-
	29	IS1407/2018	2018	human	serum	Iasi county	31.81	-	-
	30	DJ159/2018	2018	human	serum	Dolj county	33.75	-	-
	31	BT296/2018	2018	human	serum	Botosani county	32.62	-	-
	32	CT964/2018	2018	human	serum	Constanta county	29.58	-	-
	33	TR142/2018	2018	human	serum	Teleorman county	35.92	-	-
	34	MS373/2018	2018	human	serum	Mures county	29.82	-	-
	35	TR137/2018	2018	human	urine	Teleorman county	26.23	PP533530	2a/B
	36	Corvus/2018	2018	Corvus cornix	serum	Bucharest city	25.35	PP533527	2a/B
	*nomenclature proposed in Lu L, Zhang F, Oude Munnink BB, Munger E, Sikkema RS, Pappa S, Tsioka K, Sinigaglia A, Dal Molin E, Shih BB, Günther A, Pohlmann A, Ziegler U, Beer M, Taylor RA, Bartumeus F, Woolhouse M, Aarestrup FM, Barzon L, Papa A, Lycett S, Koopmans MPG. West Nile virus spread in Europe: Phylogeographic pattern analysis and key drivers. PLoS Pathog. 2024 Jan 25;20(1):e1011880. doi:…
