# Supplementary material for: Continuous and Dynamic Circulation of West Nile Virus in Mosquito Populations in Bucharest Area, Romania, 2017–2023
Source: Microorganisms. 2024 Oct 17;12(10):2080. doi: 10.3390/microorganisms12102080 (PMC11510486; doi:10.3390/microorganisms12102080)
Supplement: Supplementary file 1 [file microorganisms-12-02080-s001.zip › Supplementary_materials_Microorganisms/Table_S3_Microorganisms.xlsx]

## Sheet: Table S3a
	Table S3a. Virulence determinants in the West Nile virus (WNV) genome found in mammalian hosts and investigated in the Romanian WNV genomes obtained from Culex pipiens mosquitoes (Bucharest, 2023).
	Protein-amino acid substitution	RO_moR23-25/GenBank acc no PP524755	RO_moR23-57/GenBank acc no PP524755
	PrM-N15Q	N	N
	M-I36F	I	I
	M-A43G	A	A
	E-L107F	L	L
	E-154	N	N
	E-156	S	S
	E-I159V	T	T
	E-A316V/E	A	A
	E-K440R	K	K
	NS1-N130A	N	N
	NS1-N175A	N	N
	NS1-N207A	N	N
	NS1-P250L	P	P
	NS2A-A30P	A	A
	NS3-249	P	P
	NS3-483	D	D
	NS4A-Q46K	E	E
	NS4A-Q47K	L	L
	NS4A-D50K	A	A
	NS4B-P38G	P	P
	NS4B-C102S	C	C
	NS4B-E249G	E	E
	NS5-K61A	K	K
	NS5-D146A	D	D
	NS5-K182A	K	K
	NS5-E218A	E	E
	NS5-A804V	A	A

## Sheet: Table S3b
	Table S3b. Virulence determinants in the West Nile virus (WNV) genome found in avian hosts and investigated in the Romanian WNV genomes obtained from Culex pipiens mosquitoes (Bucharest, 2023).
	Protein-amino acid substitution	RO_moR23-25/GenBank acc no PP524755	RO_moR23-57/GenBank acc no PP524755
	PrM-I141T	I	I
	E-S156P	S	S
	NS3-483	D	D
	NS1-K110N	K	K
	NS3-T249P	P	P
	NS4A-F92L	F	F
